# Supplementary material for: Anionic Polysaccharide Cryogels: Interaction and In Vitro Behavior of Alginate–Gum Arabic Composites
Source: Polymers (Basel). 2023 Apr 11;15(8):1844. doi: 10.3390/polym15081844 (PMC10146865; doi:10.3390/polym15081844)
Supplement: Supplementary file 1 [file polymers-15-01844-s001.zip]

Archive with 1 entries (1 files):
- polymers-2267343-supplementary.pdf
